# Supplementary material for: All-in-one 3D printed microscopy chamber for multidimensional imaging, the UniverSlide
Source: Sci Rep. 2017 Feb 10;7:42378. doi: 10.1038/srep42378 (PMC5301227; doi:10.1038/srep42378)
Supplement: STL File [file srep42378-s11.zip]

Archive with 10 entries (10 files):
- stl/.DS_Store
- stl/File_Supp_1_Frame.STL
- stl/File_Supp_2_Lid.STL
- stl/File_Supp_3_PDMS_cross.STL
- stl/File_Supp_4_PDMS_inner.STL
- stl/File_Supp_5_PDMS_outer.STL
- stl/File_Supp_6_Stamp_Caps.STL
- stl/File_Supp_7_Stamp_Zebra.STL
- stl/File_Supp_8_Stamp_Handle1.STL
- stl/File_Supp_9_Stamp_Handle2.STL
